# Supplementary material for: High positive predictive value of CNVs detected by clinical exome sequencing in suspected genetic diseases
Source: J Transl Med. 2024 Jul 9;22:644. doi: 10.1186/s12967-024-05468-1 (PMC11234535; doi:10.1186/s12967-024-05468-1)
Supplement: Supplementary file 1 — Supplementary Material 1. [file 12967_2024_5468_MOESM1_ESM.xlsx]

## Sheet: Sheet1
4094 morbid genes corresponding to human genetic diseases in OMIM database includedd in our study
ISG15	SLC6A9	TARS2	KIF14	ALK	MCM6	IRS1	QARS	CP	CORIN	ETFDH	LYRM7	F13A1	ELOVL4	HOXA2	PAX4	CPA6	GRHPR	GRIN1	CYP2C9	KCNC1	PHOX2A	NCAPD2	RPS26	RNF6	DACT1	TGM5	IFT140	CDH1	ALDH3A2	CA4	TCF4	JAK3	LIM2	TUBB1	RAC2	CCDC22	FHL1	PJVK	SLC52A2	MEIOB
AGRN	PTCH2	ECM1	DDX59	XDH	DARS	COL4A4	LAMB2	CLRN1	CNGA1	TLL1	ACSL6	DSP	BCKDHB	HOXA11	LEP	EYA1	EXOSC3	SLC34A3	CYP2C8	HPS5	CLPB	CHD4	ERBB3	RPL21	SIX6	TUBGCP4	MRPS34	COG8	AKAP10	PPM1D	FECH	SLC5A5	PPP2R1A	EDN3	LGALS2	FOXP3	CD40LG	SGOL2	NFKBIL2	DCI
TNFRSF4	EIF2B3	ADAMTSL4	CACNA1S	SRD5A2	CXCR4	COL4A3	KLHDC8B	P2RY12	SGCB	PALLD	P4HA2	TFAP2A	PGM3	HOXA13	RBM28	TRPA1	PRKACG	EHMT1	ALDH18A1	LDHA	DNAJB13	CD4	SLC39A5	POLR1D	SIX1	STRC	IGFALS	NQO1	NOS2	TBX4	ATP8B1	IL12RB1	NLRP12	OSBPL2	TRIOBP	USP27X	ARHGEF6	TMEM237	PLPP6	SLX4
B3GALT6	UROD	CTSK	PKP1	SPAST	HNMT	MFF	GPX1	MME	CHIC2	NEK1	PDLIM4	GCNT2	RIPPLY2	FKBP14	IMPDH1	TMEM70	FXN	CACNA1B	TCTN3	CSRP3	UCP2	GNB3	STAT2	PDX1	TRMT5	SPG11	HAGH	AARS	TMEM199	BRIP1	NEDD4L	PIK3R2	PRKCG	GATA5	SOX10	CLCN5	RBMX	INO80D	UBAP2	PAM16
DVL1	MUTYH	ZNF687	TNNT2	NLRC4	KYNU	TM4SF20	AMT	SLC33A1	PDGFRA	HPGD	SLC22A4	MAK	MRAP2	GARS	OPN1SW	JPH1	TJP2	ZMYND11	ENTPD1	SLC6A5	UCP3	TPI1	MIP	FLT3	PRKCH	PATL2	GFER	COG4	SLC46A1	TLK2	MALT1	CRLF1	PRPF31	COL9A3	PLA2G6	SHROOM4	GPR101	C3orf32	ENHO	RBFOX1
ATAD3A	TOE1	RFX5	UBE2T	CYP1B1	ZEB2	SLC19A3	DAG1	MLF1	KIT	VEGFC	SLC22A5	GCM2	TBX18	AQP1	FLNC	GDAP1	MIR204	KLF6	BLNK	ANO5	C2CD3	ATN1	SDR9C7	POMP	SYNE2	B2M	NTHL1	VAC14	FOXN1	ACE	RAX	CRTC1	MBOAT7	SLC17A9	DNAL4	BMP15	ZIC3	CCDC174	FAM120AOS	IQCK
GNB1	MMACHC	PSMB4	SYT2	SOS1	MBD5	TRIP12	GMPPB	GFM1	KDR	AGA	IRF1	EDN1	NT5E	GHRHR	IRF5	ZFHX4	TMC1	AKR1C2	ZFYVE27	FANCF	KCNE3	C12orf57	TAC3	ALOX5AP	MTHFD1	SORD	TSC2	HYDIN	UNC119	TACO1	LMAN1	COMP	TSEN34	CHRNA4	PDGFB	SSX2	F9	ZFYVE20	ERCC6L2	ORC6
GABRD	PRDX1	POGZ	KDM5B	HAAO	MMADHC	SP110	TRAIP	IFT80	SRD5A3	SLC25A4	RAD50	TBC1D7	SNX14	RP9	TNPO3	PEX2	TRPM6	AKR1C4	HPS1	ANO3	LIPT2	EMG1	LRP1	BRCA2	SPTB	DUOX2	PKD1	TAT	NEK8	STRADA	CCBE1	GDF1	KIR3DL1	KCNQ2	ADSL	KDM5C	ATP11C	SGO1	MURC	ADGRG1
SKI	POMGNT1	RORC	CHI3L1	DYNC2LI1	NEB	ARMC9	MST1R	B3GALNT1	TMEM165	UFSP2	IL13	DTNBP1	SLC35A1	BBS9	SMO	IMPA1	VPS13A	IL2RA	HPSE2	LGR4	SERPINH1	C1S	STAC3	KL	MAX	DUOXA2	ABCA3	DHODH	ERAL1	SMARCD2	MC4R	RFXANK	NLRP7	EEF1A2	XPNPEP3	IQSEC2	SOX3	KLHL40	IKBKAP	USB1
PEX10	RAD54L	TCHH	CHIT1	ABCG5	CACNB4	PDE6D	GNAT1	SI	CEP135	TLR3	GDF9	ATXN1	RARS2	BMPER	MIR96	CA2	GNAQ	GATA3	GOT1	FSHB	ACER3	PEX5	GLI1	RFXAP	GPHN	GATM	TBC1D24	HP	CRYBA1	GH1	PIGN	NDUFA13	GP6	RTEL1	EP300	SMC1A	FMR1	POMGNT2	FRRS1L	BEAN1
PRDM16	FAAH	FLG	SNRPE	ABCG8	GPD2	DIS3L2	GNAI2	BCHE	SRP72	CYP4V2	UQCRQ	NHLRC1	MAP3K7	NPSR1	BPGM	CNGB3	CEP78	DHTKD1	COX15	ELP4	CAPN5	GDF3	MARS	SMAD9	RDH11	SLC24A5	THOC6	ZFHX3	SLC6A4	CD79B	TNFRSF11A	C19orf12	TNNT1	DNAJC5	ACO2	HSD17B10	AFF2	NPRL2	C9orf80	CARMIL2
TP73	TAL1	LOR	REN	LRPPRC	ACVR1	ECEL1	HYAL1	PDCD10	SPINK2	KLKB1	AFF4	TPMT	NDUFAF4	TBX20	NUP205	NBN	PSAT1	OPTN	ABCC2	PAX6	MYO7A	NECAP1	DDIT3	EXOSC8	RDH12	SLC12A1	MEFV	RFWD3	RNF135	SCN4A	BCL2	RGS9BP	TNNI3	PRPF6	TNFRSF13C	HUWE1	IDS	POC1A	WHRN	CIRH1A
NPHP4	STIL	GATAD2B	KISS1	SLC3A1	ITGB6	CHRND	RASSF1	SERPINI1	REST	F11	UBE2B	DEK	FBXL4	ANLN	AKR1D1	OTUD6B	HNRNPK	PHYH	CPN1	WT1	ALG8	AICDA	KIF5A	UFM1	ZFYVE26	FBN1	DNASE1	FA2H	NF1	POLG2	KDSR	SLC7A9	AURKC	SOX18	NAGA	PHF8	MAMLD1	C3orf67	CEP110	BCO1
ESPN	FOXE3	RPS27	PPP1R15B	PREPL	GCG	CHRNG	ZMYND10	MECOM	IGFBP7	SDHA	SAR1B	DCDC2	SIM1	SFRP4	ATP6V0A4	TMEM67	NTRK2	FRMD4A	ERLIN1	CD59	NARS2	MFAP5	B4GALNT1	FREM2	ACTN1	CEP152	CREBBP	CHST6	TMEM98	RGS9	SERPINB7	CEBPA	RBCK1	LIPI	CYP2D6	TSR2	MTM1	EOGT	MYMK	DNAAF1
PLEKHG5	ELAVL4	TPM3	CNTN2	SIX3	IFIH1	GIGYF2	CISH	TERC	TECRL	SLC9A3	PITX1	ALDH5A1	GRIK2	POU6F2	TBXAS1	PDP1	ISCA1	DCLRE1C	CHUK	LMO2	TMEM126B	A2ML1	CDK4	COG6	SMOC1	HDC	GLIS2	TMEM231	CCL2	AXIN2	SERPINB8	PEPD	TBC1D20	APP	CYB5R3	FGD1	HMGB3	UBA3	WDR5	PIEZO1
CAMTA1	SCP2	HAX1	DSTYK	EPAS1	SCN3A	KCNJ13	MAPKAPK3	SLC7A14	GNRHR	TRIP13	TGFBI	GMNN	HACE1	CDK13	BRAF	RAD54B	SECISBP2	ITGA8	CWF19L1	CAT	TMEM126A	PHC1	CYP27B1	FOXO1	PSEN1	USP8	SEPT12	KARS	CCL11	PRKCA	RTTN	CHST8	CSNK2A1	SOD1	A4GALT	MAGED2	VMA21	TRMT10C	C9orf86	P2RX5
PER3	CPT2	IL6R	IL10	CRIPT	SCN2A	ATG16L1	ACY1	SLC2A2	UGT2B17	SLC6A19	KLHL3	SLC17A3	BVES	GLI3	AGK	C8orf37	AUH	CUBN	PAX2	PDHX	PICALM	A2M	TSFM	SLC25A15	DNAL1	TRPM7	ROGDI	ADAMTS18	UNC45B	PSMD12	CYB5A	GPI	RSPO4	MRAP	FBLN1	ALAS2	NSDHL	CFAP44	TPRN	SLC52A1
PARK7	LRP8	CHRNB2	CD55	MCFD2	GALNT3	SAG	GLYCTK	TNIK	MUC7	TERT	MYOT	HFE	ATG5	BLVRA	TAS2R38	GDF6	ROR2	VIM	PDZD7	CD44	EED	CLEC7A	DPY19L2	TNFSF11	COQ6	AP4E1	ALG1	WWOX	SLFN14	BPTF	TSHZ1	SCN1B	PDYN	SYNJ1	ATXN10	UBQLN2	BGN	CDGAP	TUBB4B	CTC1
SLC45A1	DHCR24	ADAR	CR2	TTC7A	TTC21B	UGT1A1	DNAH1	PLD1	AMTN	SLC6A3	REEP2	HIST1H1E	RTN4IP1	PGAM2	PRSS1	UQCRB	SPTLC1	CACNB2	FGF8	SLC1A2	FZD4	OLR1	SRGAP1	HTR2A	ALDH6A1	CYP19A1	ABAT	MAF	PEX12	PRKAR1A	CTDP1	LGI4	TGM3	IFNAR2	PPARA	ARHGEF9	ATP2B3	POGLUT1	FAM166A	MFSD6L
RERE	BSND	PMVK	CR1	CALM2	SCN1A	COL6A3	BAP1	GHSR	AMBN	NDUFS6	HSPA9	OR2J3	PDSS2	AEBP1	KEL	PTDSS1	IARS	MLLT10	HPS6	TRIM44	CTSC	ETV6	TBK1	SUCLA2	VSX2	GLDN	PMM2	GCSH	TAF15	FAM20A	TXNL4A	HAMP	TGM6	IL10RB	TRMU	ZC4H2	SLC6A8	TIMMDC1	NSMF	LGALS9B
H6PD	PCSK9	FLAD1	CD46	EPCAM	SCN9A	MLPH	TNNC1	SPATA16	ENAM	NSUN2	CTNNA1	MOG	SOBP	GCK	CLCN1	POP1	ASPN	PTF1A	PITX3	RAG1	TYR	LRP6	GNS	NUDT15	ABCD4	DMXL2	GRIN2A	GAN	CCL5	KCNJ2	BSG	MAG	SNRPB	IFNGR2	ALG12	LAS1L	BCAP31	COL29A1	RP11-631M21.2	EFCAB5
PIK3CD	C8A	DPM3	LAMB3	MSH2	ABCB11	PER2	ITIH4	TBL1XR1	SLC4A4	MTRR	SIL1	ZFP57	SEC63	CAMK2B	NOBOX	VPS13B	BICD2	MYO3A	NFKB2	RAG2	MTNR1B	CDKN1B	LEMD3	ITM2B	NPC2	GNB5	EMP2	PLCG2	CCL3	SOX9	ELANE	COX6B1	NOP56	SON	MLC1	MSN	ABCD1	P3H2	PITRM1	RAD51L3
NMNAT1	C8B	MUC1	HSD11B1	MSH6	LRP2	TRAF3IP1	RFT1	PIK3CA	ALB	CCT5	MATR3	TUBB	OSTM1	NPC1L1	TPK1	SPAG1	FBP1	PDSS1	SUFU	EXT2	MED17	GRIN2B	MSRB3	RB1	ISCA2	MYO5A	CIITA	MLYCD	CCL3L1	COG1	CFD	PSENEN	IDH3B	DONSON	TUBGCP6	AR	SSR4	CEP19	PTPLA	CCL3L3
KIF1B	DAB1	GBA	IRF6	FBXO11	BBS5	TWIST2	PRKCD	GNB4	AFP	DNAH5	TMEM173	VARS2	CD164	OGDH	CNTNAP2	GRHL2	FANCC	ANKRD26	CYP17A1	ALX4	CEP57	GUCY2C	HMGA2	LPAR6	LTBP2	WDR72	LITAF	SLC38A8	ZNHIT3	DNAI2	KISS1R	NPHS1	AVP	KCNE2	SBF1	OPHN1	L1CAM	RUBCN	PPYR1	PTRF
PEX14	TACSTD2	PKLR	SYT14	LHCGR	GAD1	NDUFA10	TKT	CCDC39	SCARB2	TRIO	PURA	CDSN	ZBTB24	CCM2	EZH2	RRM2B	PTCH1	YME1L1	CNNM2	CD82	MTMR2	ART4	IRAK3	RCBTB1	EIF2B2	RAB27A	ERCC4	IRF8	PIGW	SLC9A3R1	ABCA7	TYROBP	DDRGK1	KCNE1	SCO2	EFNB1	AVPR2	UVSSA	PGBD3	CCDC56
TARDBP	NFIA	FDPS	KCNH1	FSHR	DCAF17	CAPN10	CACNA1D	DNAJC19	FRAS1	ANKH	HBEGF	NFKBIL1	FIG4	ADCY1	KCNH2	FZD6	HSD17B3	RAB18	NT5C2	SLC35C1	MAML2	MGP	GRIP1	RNASEH2B	MLH3	TCF12	PARN	FOXF1	ACACA	FDXR	GPX4	SDHAF1	ITPA	RUNX1	TYMP	EDA	NAA10	GPR125	KIF1BP	RUNDC1
MASP2	DOCK7	ASH1L	RD3	NRXN1	SLC25A12	KIF1A	WNT5A	SOX2	ANTXR2	NPR3	NDUFA2	LTA	TRAF3IP2	PKD1L1	NOS3	CTHRC1	TDRD7	ARMC4	COL17A1	MAPK8IP1	PGR	PDE6H	IFNG	ATP7B	NEK9	LIPC	MYH11	FOXC2	HNF1B	USH1G	STK11	WDR62	SLC4A11	CLDN14	CHKB	IGBP1	HCFC1	ATP10D	MICU1	GJC1
MTOR	ANGPTL3	MSTO1	NEK2	CCDC88A	ITGA6	AGXT	IL17RD	MCCC1	PRDM8	SLC45A2	HARS	TNF	WISP3	IKZF1	CDK5	SLC25A32	XPA	WAC	ADD3	PEX16	TRPC6	PTPRO	NUP107	ALG11	FLVCR2	ADAM10	NDE1	FBXO31	GPR179	MRPS7	NDUFS7	SIPA1L3	PANK2	HLCS	ARSA	ARR3	MECP2	ODAPH	USP54	KANSL1
UBIAD1	FOXD3	YY1AP1	FLVCR1	PNPT1	CDCA7	D2HGDH	HESX1	KLHL24	FGF5	AMACR	HARS2	NCR3	LAMA4	DDC	ASB10	DPYS	FOXE1	MTPAP	MXI1	ZNF408	YAP1	EPS8	MDM2	DIAPH3	TTLL5	MYO1E	ABCC6	JPH3	TCAP	SLC25A19	GAMT	SPINT2	PRNP	PIGP	SHANK3	KIF4A	FLNA	HNRNPDL	C10orf55	TMEM92
MAD2L2	ALG6	RIT1	PTPN14	EFEMP1	WIPF1	PDCD1	APPL1	EIF2B5	COQ2	DNAJC21	DIAPH1	MSH5	COL10A1	EGFR	PRKAG2	ZFPM2	NANS	MAP3K8	SMC3	F2	MMP20	PLCZ1	LYZ	PIBF1	TGFB3	VPS13C	XYLT1	CA5A	PGAP3	TSEN54	APC2	RYR1	PCNA	DYRK1A	ACR	DLG3	EMD	FAM175A	KAT6B	C17orf71
MTHFR	PGM1	ARHGEF2	CENPF	FANCL	CHRNA1	TRNT1	FLNB	DVL3	WDFY3	AGXT2	PCDH12	VARS	TSPYL1	PSPH	XRCC2	TRHR	GABBR2	ZEB1	RBM20	LRP4	MMP1	PDE3A	TPH2	TBC1D4	ESRRB	TPM1	ARL6IP1	ZNF469	ERBB2	ITGB4	REEP6	ACTN4	PROKR2	KCNJ6	SHOX	TEX11	RPL10	TRMT10A	LRMDA	METTL23
NPPA	ROR1	LMNA	USH2A	BCL11A	CHN1	CRBN	DNASE1L3	ALG3	DSPP	PRLR	SPRY4	NEU1	DSE	CHCHD2	SHH	TRPS1	ANKS6	BMS1	SHOC2	DDB2	MMP3	SLCO1B3	BBS10	CLN5	POMT2	CA12	COQ7	CYBA	THRA	GALK1	TCF3	SARS2	MCM8	RIPK4	CSF2RA	IL2RG	TAZ	PRMT10	KLLN	hCG_1776007
PLOD1	DNAJC6	SEMA4A	TGFB2	PEX13	HOXD13	SUMF1	PDHB	EIF4G1	DMP1	IL7R	ARHGAP26	SLC44A4	RSPH4A	GUSB	LMBR1	RAD21	GALNT12	RET	TCF7L2	ACP2	MMP13	SLCO1B1	PTPRQ	EDNRB	GSTZ1	HERC1	UMOD	MVD	CDC6	UNC13D	ADAT3	PLEKHG2	FERMT1	TMPRSS3	ARSE	MED12	ATP6AP1	GUCY1A3	FFAR4	HEXD
MFN2	LEPR	PRCC	SLC30A10	FAM161A	HOXD10	ITPR1	ACOX2	CLCN2	PKD2	SLC1A3	NR3C1	C2	RFX6	ASL	MNX1	SLC30A8	TGFBR1	CXCL12	HABP2	MYBPC3	DYNC2H1	PYROXD1	MYF6	SPRY2	SPTLC2	PPIB	ACSM3	CDT1	RARA	WBP2	AP3D1	TIMM50	BMP2	RSPH1	NLGN4X	NLGN3	GDI1	MSMO1	HOGA1	WDR45B
CTRC	SLC35D1	NTRK1	IARS2	EHBP1	NFE2L2	CAV3	ATXN7	THPO	ABCG2	NIPBL	GRXCR2	CFB	NUS1	KCTD7	DNAJB6	EXT1	ALG2	ALOX5	ADRB1	SLC39A13	GRIA4	GYS2	ALX1	SLITRK1	TSHR	TRIP4	CRYM	APRT	TOP2A	ACOX1	AMH	DLL3	PLCB1	CBS	STS	GJB1	LAGE3	TENM3	TWNK	PIEZO2
CLCNKA	IL23R	SPTA1	RAB3GAP2	SLC1A4	AGPS	SETD5	SLC25A26	EHHADH	PPM1K	NUP155	LARS	SKIV2L	PLN	SBDS	WDR60	TNFRSF11B	NR4A3	RBP3	PNLIP	RAPSN	ACAT1	LDHB	CEP290	SLITRK6	GALC	SPG21	OTOA	GALNS	SMARCE1	RHBDF2	LMNB2	DYRK1B	PLCB4	CRYAA	GPR143	NONO	G6PD	TRAPPC11	STN1	BRUNOL4
CLCNKB	RPE65	APCS	TLR5	ANTXR1	PDE11A	MTMR14	LMOD3	LIPH	PIGY	GDNF	POU4F3	C4A	MCM9	AUTS2	CLN8	COLEC10	INVS	GDF2	VAX1	NDUFS3	ATM	ABCC9	TMTC3	MIR17HG	SPATA7	MTFMT	UQCRC2	ACSF3	KRT25	PRCD	TLE6	AKT2	SNAP25	SIK1	CLCN4	TAF1	IKBKG	PRIMPOL	CFAP43	EPG5
EPHA2	CTH	PIGM	WDR26	GFPT1	PRKRA	BRPF1	MITF	IGF2BP2	SNCA	LIFR	PPP2R2B	C4B	GJA1	ELN	ARHGEF10	TAF2	BAAT	ERCC6	KCNK18	PTPRJ	EXPH5	SOX5	KITLG	GPC6	ZC3H14	KBTBD13	SCNN1G	CDH15	KRT10	SEPT9	GNA11	PLD3	MKKS	CSTB	MID1	OGT	DKC1	OTULIN	FAM175B	ATP5A1
ATP13A2	TNNI3K	KCNJ10	LBR	NFU1	TTN	OGG1	FOXP1	CRYGS	GRID2	OSMR	SPINK1	CYP21A2	TRDN	NCF1	MCPH1	RNF139	ALDOB	CHAT	SLC18A2	SERPING1	RDX	BCAT1	DUSP6	TGDS	TTC8	CILP	SCNN1B	ANKRD11	KRT12	TMC6	GIPC3	PRX	JAG1	AIRE	HCCS	HDAC8	F8	RETREG1	C11orf40	CFAP53
SDHB	ACADM	ATP1A2	EPHX1	TIA1	CERKL	CIDEC	PROK2	AHSG	SMARCAD1	C9	SCGB3A2	TNXB	LAMA2	HIP1	MFHAS1	NDUFB9	ABCA1	SLC18A3	EMX2	CLP1	PPP2R1B	KRAS	KERA	CLDN10	TDP1	SLC24A1	COG7	SPG7	KRT13	TMC8	TBXA2R	SPTBN4	FLRT3	PFKL	AMELX	PHKA1	RAB39B	RNASEN	GALNTL4	TUBB4A
PADI3	NEXN	CASQ1	PYCR2	FIGLA	NEUROD1	JAGN1	ROBO2	HRG	BMPR1B	C7	SPINK5	BTNL2	ARG1	POR	RP1L1	NSMCE2	FKTN	MSMB	NANOS1	CTNND1	ALG9	BHLHE41	DCN	DNAJC3	CALM1	MAP2K1	EARS2	CHMP1A	KRT9	CANT1	PIP5K1C	LTBP4	BFSP1	ITGB2	FRMPD4	XIST	CLIC2	NADK2	C11orf46	LOC100131801
PADI4	BCL10	DCAF8	PSEN2	CD207	FRZB	IL17RC	GBE1	KNG1	RAP1GDS1	C6	FBXO38	TAP2	MED23	MDH2	BLK	MYC	TAL2	PRKG1	SFXN4	FAM111B	CRYAB	ITPR2	CRADD	ZIC2	GPR68	SMAD6	PALB2	CDK10	KRT14	CBX2	RAX2	ITPKC	MGME1	COL18A1	TRAPPC2	SLC16A2	TMLHE	C5orf42	KIAA0652	FDX1L
PADI6	ZNF644	PEX19	GJC2	ATP6V1B1	COL3A1	CRELD1	CHMP2B	ADIPOQ	EIF4E	OXCT1	ADRB2	PSMB8	ENPP1	HSPB1	GATA4	KCNQ3	TMEM38B	MBL2	BAG3	FAM111A	DLAT	PTHLH	NDUFA12	PCCA	CCDC88C	SMAD3	IL4R	FANCA	KRT16	CCDC40	ATCAY	CYP2A6	OVOL2	COL6A1	OFD1	RLIM	SRY	FYB1	ASRGL1	LOC55908
PAX7	HFM1	COPA	ACTA1	MCEE	COL5A2	FANCD2	POU1F1	MASP1	ADH1B	GHR	SH3TC2	TAP1	VNN1	YWHAG	CTSB	LRRC6	MUSK	PCDH15	WDR11	GIF	SDHD	DDX11	HAL	NALCN	FBLN5	AAGAB	IL21R	MC1R	KRT17	GAA	EEF2	CYP2B6	SEC23B	COL6A2	FANCB	ABCB7	USP9Y	ERBB2IP	UQCC3	PODNL1
ALDH4A1	BRDT	NCSTN	COG2	DYSF	SLC40A1	VHL	PROS1	BCL6	ADH1C	NNT	PPARGC1B	PSMB9	EYA4	ZP3	DLC1	TG	PRPF4	TFAM	FGFR2	MS4A2	PTS	FGD4	SLC25A3	FGF14	TRIP11	CLN6	KIAA0556	TUBB3	JUP	EIF4A3	MAP2K2	TGFB1	RIN2	FTCD	PIGA	ZDHHC15	TUBB8	RGNEF	B3GNT1	LPHN1
PLA2G2A	GLMN	VANGL2	AGT	CYP26B1	MSTN	GHRL	ARL13B	LPP	MTTP	FGF10	PDE6A	COL11A2	MYB	PTPN12	TUSC3	NDRG1	ALAD	BICC1	ARMS2	MS4A1	ZBTB16	DNM1L	SLC17A8	ERCC5	ATXN3	NR2E3	CLN3	GAS8	FKBP10	CARD14	SH3GL1	B9D2	PAX1	LSS	AP1S2	FGF16	KLHL17	C5orf37	KMT5B	ADGRE2
PLA2G5	GFI1	CD244	ARV1	SPR	HIBCH	ATP2B2	ARL6	TP63	PPP3CA	HCN1	SLC26A2	TAPBP	AHI1	MAGI2	MSR1	ZFAT	COL27A1	ANK3	HTRA1	ZP1	NNMT	YARS2	NR1H4	SLC10A2	SLC24A4	HEXA	TUFM	VPS53	KLHL10	SGSH	TICAM1	BCKDHA	THBD	MCM3AP	NHS	ATRX	TMEM240	ADGRV1	TENM4	CIB3
PINK1	RPL5	USF1	GNPAT	ALMS1	STAT1	SLC6A1	CPOX	CLDN1	SLC39A8	ITGA2	CSF1R	SYNGAP1	PEX7	CD36	FGF20	KCNK9	TNC	ZNF365	ACADSB	TMEM138	APOA5	PKP2	MYBPC1	DAOA	SERPINA6	BBS4	ATP2A1	GEMIN4	TTC25	RNF213	LONP1	RPS19	GZF1	PCNT	CDKL5	MAGT1	CEP104	ATG12	HIKESHI	CERS1
DDOST	GCLM	PPOX	EGLN1	TPRKB	STAT4	SYN2	TBC1D23	CLDN16	NFKB1	MOCS2	PDGFRB	LEMD2	IFNGR1	HGF	VPS37A	TRAPPC9	DEC1	EGR2	OAT	TMEM216	APOC3	ALG10	SYCP3	LIG4	SERPINA1	HCN4	CD19	BHLHA9	HCRT	ACTG1	FUT6	CD79A	CST3	IL17RA	RS1	COX7B	TMEM201	THG1L	MRE11A	C19orf40
ECE1	ABCA4	NDUFS2	DISC1	STAMBP	HECW2	PPARG	TFG	CCDC50	MANBA	NDUFS4	CAMK2A	HMGA1	TNFAIP3	PCLO	PDGFRL	SLURP1	TRIM32	CTNNA3	MMP21	SDHAF2	APOA1	KIF21A	GNPTAB	IRS2	SERPINA3	LOXL1	LAT	INPP5K	STAT5B	FSCN2	FUT3	ATP1A3	VSX1	ATP6V1E1	PHKA2	ATP7A	EMC1	TDP2	CCDC82	KMT2B
ALPL	ABCD3	APOA2	IRF2BP2	ACTG2	PGAP1	TSEN2	IMPG2	FGF12	CISD2	HSPB3	TCOF1	RPS10	REPS1	SEMA3E	ASAH1	CYP11B1	CDK5RAP2	DNAJC12	UROS	BEST1	CEP164	LRRK2	IGF1	COL4A1	GSC	PML	KIF22	PRPF8	STAT3	PDE6G	NDUFA11	ERF	ABHD12	PEX26	PDHA1	PGK1	SEPN1	RIPOR2	KIAA1377	SYNE4
HSPG2	ALG14	MPZ	TBCE	DGUOK	SF3B1	RAF1	IFT57	OPA1	CENPE	CCNO	RPS14	FANCE	CITED2	SEMA3A	NAT2	CYP11B2	C5	MYPN	EBF3	FTH1	FXYD2	CNTN1	PAH	COL4A2	DICER1	STRA6	PRRT2	WDR81	NAGLU	GCGR	CLPP	CIC	GINS1	TUBA8	RPS6KA3	TBX22	KDF1	BAT2	KDELC2	WDR87
CDC42	DPYD	SDHC	B3GALNT2	BOLA3	HSPD1	WNT7A	CD96	TFRC	TACR3	IL31RA	NDST1	TULP1	HIVEP2	ABCB4	LPL	GPIHBP1	GSN	ATOH7	NKX6-2	ROM1	IL10RA	PRICKLE1	ASCL1	CARS2	GLRX5	CYP11A1	ALDOA	SERPINF2	COASY	P4HB	C3	MEGF8	COX4I2	USP18	CNKSR2	BRWD3	DLGAP3	BAT3	KMT2A	IFNL3
WNT4	AGL	FCGR2A	LYST	DCTN1	MARS2	TMEM43	ATP6V1A	PCYT1A	TET2	MAP3K1	IRGM	FKBP5	PEX3	ABCB1	ATP6V1B2	MAFA	CRB2	DNA2	ECHS1	B3GAT3	SCN4B	IRAK4	POLR3B	ING1	TCL1B	SEMA7A	TBX6	SERPINF1	PSMC3IP	ARHGDIA	INSR	LIPE	MYLK2	PRODH	SMPX	POU3F4	CTPS1	MPIG6B	NECTIN1	COQ8B
C1QA	SLC35A3	FCGR3A	EDARADD	MOGS	SATB2	XPC	DRD3	TCTEX1D2	PPA2	PDE4D	GM2A	LHFPL5	PLAGL1	ADAM22	LZTS1	FAM83H	NR5A1	STOX1	SYCE1	GANAB	SCN2B	ANO6	CRY1	F7	TCL1A	EDC3	CORO1A	DPH1	TUBG1	PYCR1	ARHGEF18	ETHE1	POFUT1	SLC25A1	MBTPS2	ZNF711	P3H1	ZBTB12	SC5D	PHLDB3
C1QC	SASS6	FCGR3B	ACTN2	HTRA2	NDUFB3	COLQ	ZBTB20	RNF168	TBCK	ERCC8	SLC36A2	SLC26A8	STX11	AKAP9	FGF17	PUF60	LMX1B	HK1	IFITM5	BSCL2	CD3E	ARID2	ISCU	F10	VRK1	MPI	SRCAP	PAFAH1B1	CNTNAP1	ASPSCR1	MCOLN1	XRCC1	ASXL1	GP1BB	SMS	POF1B	NRD1	UQCC2	CLMP	SMG9
C1QB	DBT	FCGR2B	MTR	SUCLG1	CASP10	BTD	HGD	RPL35A	AIMP1	NDUFAF2	FAT2	PNPLA1	EPM2A	KRIT1	HR	OPLAH	LRSAM1	NEUROG3	IFITM3	ATL3	CD3D	VDR	UNG	PROZ	BCL11B	SIN3A	PHKG2	ASPA	WNK4	DCXR	PNPLA6	KCNN4	DNMT3B	TBX1	PHEX	CHM	ORC1	C6orf130	KIAA1467	C5AR2
EPHB2	CDC14A	ATF6	RYR2	ELMOD3	CASP8	DAZL	IQCB1	ZNF141	CYP2U1	ZSWIM6	SPARC	MOCS1	GRM1	GATAD1	SFTPC	GPAA1	STXBP1	COL13A1	HRAS	COX8A	CD3G	COL2A1	UBE3B	OSGEP	EML1	ETFA	HSD3B7	TRPV3	G6PC	CSNK1D	STXBP2	CEACAM16	SUN5	TXNRD2	PTCHD1	DIAPH2	COA7	KLC4	ALG10B	LMTK3
KDM1A	GPR88	DDR2	CHRM3	GGCX	ALS2	RPL15	ILDR1	PIGG	HADH	KIF2A	GLRA1	TREM2	SUMO4	PEX1	BMP1	CYC1	MIR2861	NODAL	IRF7	FERMT3	ARCN1	PFKM	MMAB	PNP	YY1	PSTPIP1	STX1B	SHPK	RPL27	TBCD	RETN	BCL3	SNTA1	COMT	KLHL15	PCDH19	FAM151A	C6orf142	C12orf41	ACP4
RPL11	COL11A1	RGS5	FMN2	SFTPB	SUMO1	THRB	CASR	PDE6B	LEF1	HTR1A	SGCD	GUCA1A	IYD	CDK6	SLC39A14	DGAT1	ENG	PRF1	DRD4	SLC22A12	TREH	ADCY6	MVK	ANG	WARS	CIB2	VKORC1	CTNS	BRCA1	ZNF750	CD209	BCAM	CHMP4B	RTN4R	EIF2S3	SRPX2	SFRS11	KHDC3L	KMT2D	DNAAF3
GALE	SLC25A24	PBX1	GREM2	ST3GAL5	BMPR2	RARB	CSTA	CPLX1	COL25A1	CWC27	ITK	GUCA1B	RMND1	SAMD9	TNFRSF10B	SLC39A4	AK1	SGPL1	DEAF1	RASGRP2	SLC37A4	CCDC65	TRPV4	RPGRIP1	DYNC1H1	CHRNA5	BCKDK	ZMYND15	MEOX1	SMCHD1	CLEC4M	APOE	ASIP	SCARF2	PDK3	TIMM8A	HJV	USP45	COX14	DEFB126
HMGCL	GPSM2	TMCO1	FH	POLR1A	CTLA4	NGLY1	DIRC2	IDUA	CFI	PIK3R1	NIPAL4	PRPH2	ESR1	SAMD9L	NKX2-6	RECQL4	DPM2	PCBD1	EPS8L2	PYGM	VPS11	WNT10B	IFT81	CHD8	TECPR2	CHRNA3	FUS	CHRNE	SOST	LPIN2	CD320	APOC2	AHCY	PI4KA	POLA1	BTK	PRUNE1	AK9	OR6C75	SLC52A3
FUCA1	TAF13	CD247	SDCCAG8	REEP1	ICOS	TGFBR2	ADCY5	SLC26A1	LRIT3	MARVELD2	IL12B	CNPY3	SYNE1	CALCR	NEFL	DOCK8	DNM1	SLC29A3	TALDO1	MEN1	HMBS	WNT1	ATP2A2	SALL2	TRAF3	MIR184	ITGAM	GP1BA	NAGS	TGIF1	RPS28	RELB	ITCH	SERPIND1	ARX	GLA	DENND4B	TBC1D32	TMEM5	C20orf30
GRHL3	SARS	ADCY10	AKT3	CD8A	NDUFS1	STT3B	MYLK	RNF212	EGF	SMN2	GABRB2	GNMT	ARID1B	COL1A2	GNRH1	KANK1	COQ4	CDH23	SLC25A22	CAPN1	DPAGT1	DHH	TCTN1	SLC7A7	AMN	FAH	ARMC5	PFN1	G6PC3	LAMA1	ANGPTL4	BLOC1S3	GSS	SNAP29	IL1RAPL1	HNRNPH2	LAMTOR2	ADGRG6	XPOT	NDUFAF5
LDLRAP1	SORT1	TBX19	HNRNPU	EIF2AK3	FASTKD2	GPD1L	KALRN	CTBP1	PITX2	SMN1	GABRA1	PEX6	SERAC1	SGCE	CHRNA2	SMARCA2	SLC27A4	PSAP	PNPLA2	LTBP3	CBL	TUBA1A	MYL2	MMP14	XRCC3	ARNT2	SLC5A2	ENO3	UBTF	NDUFV2	RAB11B	ERCC2	GDF5	LZTR1	NR0B1	PLP1	IQGAP3	TAB2	OTOGL	KIZ
SLC30A2	GNAI3	ATP1B1	NLRP3	RPIA	CREB1	GLB1	UMPS	FGFR3	LARP7	MCCC2	GABRG2	PPP2R5D	GTF2H5	PON1	EPHX2	VLDLR	GLE1	CHST3	CD151	SCYL1	C1QTNF5	PRPH	SH2B3	CEBPE	INF2	RPS17	VPS35	KIF1C	SLC4A1	APCDD1	ADAMTS10	ERCC1	EPB41L1	BCR	GK	SERPINA7	NAXE	PARK2	POC1B	OSER1
DHDDS	GNAT2	SLC19A2	TPO	ADRA2B	CRYGD	CRTAP	ZNF148	NAT8L	ANK2	CARTPT	HMMR	CUL7	RSPH3	PON2	ESCO2	KCNV2	SPTAN1	ASCC1	MUC5B	RNASEH2C	MFRP	AQP2	ATXN2	PABPN1	ADSSL1	AP3B2	GPT2	C1QBP	GRN	GNAL	DNMT1	RTN2	SAMHD1	IGLL1	DMD	PRPS1	DARC	TBXT	CEP83	MOCS3
ARID1A	AMPD2	F5	PXDN	TMEM127	CRYGC	MLH1	UROC1	SH3BP2	PRSS12	HEXB	WWC1	POLR1C	SOD2	SLC25A13	EXTL3	GLIS3	WDR34	MRPS16	CTSD	EFEMP2	TECTA	AQP5	ALDH2	MYH6	AKT1	HOMER2	PHKB	NLRP1	ITGA2B	TUBB6	S1PR2	OPA3	GHRH	CHCHD10	XK	MID2	NECTIN4	MPC1	FAM71C	ATP5E
PIGV	ALX3	GORAB	MYT1L	SNRNP200	CRYGB	PLCD1	MCM2	ADD1	SEC24D	HMGCR	RARS	POLH	ACAT2	DLX5	GTF2E2	SLC1A1	SET	PLAU	TNNI2	FIBP	SCN3B	GPD1	PTPN11	MYH7	ZBTB42	WDR73	ABCC11	AIPL1	EFTUD2	AFG3L2	ICAM1	GIPR	SRC	SMARCB1	CYBB	COL4A6	SUCO	ERMARD	WASHC4	TMPRSS15
NR0B2	SLC6A17	PRRX1	RNASEH1	NCAPH	IDH1	DLEC1	SEC61A1	HTT	MYOZ2	COL4A3BP	DOCK2	GTPBP2	IGF2R	ASNS	GSR	JAK2	LRRC8A	VCL	TNNT3	BANF1	SIAE	DIP2B	TBX5	NRL	BRF1	ALPK3	ZNF423	PITPNM3	CCDC103	MC2R	ICAM4	SIX5	MAFB	MIF	RPGR	COL4A5	PAPPA2	HEATR2	B3GLCT	C21orf59
SLC9A1	RBM15	FMO3	RPS7	LMAN2L	PIKFYVE	MYD88	GATA2	DOK7	PRDM5	PDE8B	FOXI1	RSPH9	LPA	ARPC1B	TEX15	GLDC	DOLK	ADK	IGF2	CATSPER1	ROBO3	SLC11A2	TBX3	PCK2	NIPA1	AGBL1	NOD2	KIAA0753	GFAP	GREB1L	TYK2	DMPK	TOP1	UPB1	OTC	ACSL4	OPTC	BRAT1	SPG20	C21orf2
FCN3	KCNA2	MYOC	COLEC11	CNNM4	UNC80	ACVR2B	RAB7A	LRPAP1	ANXA5	AP3B1	KCNMB1	VEGFA	PLG	CYP3A5	WRN	TYRP1	CRAT	KCNMA1	INS	PACS1	HEPACAM	SCN8A	MED13L	TINF2	MKRN3	ACAN	CYLD	SLC13A5	PLEKHM1	MIB1	DNM2	CCDC8	IFT52	CRYBB3	TSPAN7	AMMECR1	MIR29B2	AP5Z1	LHFP	TSPEAR
AHDC1	DRAM2	PIGC	SOX11	ZAP70	CPS1	SCN5A	ACAD9	ADRA2C	BBS7	ARSB	NPM1	AARS2	PDE10A	AP4M1	NRG1	MPDZ	TOR1A	POLR3A	TH	KLC2	STT3A	ACVRL1	HSPB8	TGM1	MAGEL2	RLBP1	SALL1	ACADVL	MAPT	GATA6	SMARCA4	FKRP	JPH2	CRYBB2	BCOR	CHRDL1	FAM71A	TNRC18	C13orf31	C21orf57
EPB41	KCND3	FASLG	KIDINS220	VWA3B	ERBB4	SCN10A	GP9	MSX1	TRPC3	DMGDH	SH3PXD2B	RUNX2	RNASET2	TAF6	ERLIN2	FREM1	ASS1	RPS24	CD81	BBS1	HYLS1	ACVR1B	CIT	FOXG1	NDN	FANCI	RPGRIP1L	CHRNB1	WNT3	RBBP8	LDLR	AP2S1	HNF4A	MYO18B	ATP6AP2	PAK3	CABC1	CCZ1B	CHAMP1	CECR1
MECR	SLC16A1	TNFSF4	ADAM17	CNGA3	BARD1	SCN11A	CNBP	EVC2	KIAA1109	DHFR	NKX2-5	CLIC5	FGFR1OP	STAG3	ADRB3	MTAP	PRDM12	SFTPA2	KCNQ1	ACTN3	PUS3	KRT86	COX6A1	PRKD1	SNRPN	POLG	FTO	MPDU1	GOSR2	NPC1	KANK2	KPTN	ADA	HPS4	USP9X	DCX	IBA57	TMEM195	C14orf93	CDC45
SDC3	LRIG2	DARS2	KLF11	LIPT1	ABCA12	CX3CR1	IFT122	EVC	IL21	MSH3	MSX2	PLA2G7	SMOC2	TFR2	STAR	CDKN2A	EXOSC2	ANXA11	CDKN1C	CTSF	CDON	KRT81	ACADS	COCH	UBE3A	KIF7	IRX5	TP53	MYL4	LAMA3	DOCK6	CRX	STK4	CRYBB1	DDX3X	ALG13	OBSCN	ITGB8	SCFD1	TANGO2
CCDC28B	PTPN22	SERPINC1	ODC1	SLC5A7	ATIC	SLC25A38	RHO	WFS1	BBS12	RPS23	SNCB	CD2AP	THBS2	EPO	DDHD2	PLAA	ABL1	MAT1A	SLC22A18	SPTBN2	FOXRED1	KRT83	HNF1A	AP4S1	GABRB3	PLIN1	MMP2	WRAP53	ITGB3	SS18	EPOR	CCDC114	PIGT	CRYBA4	NYX	PLS3	SPRTN	DFNA5	FAM177A1	SPECC1L
LCK	AP4B1	ABL2	LPIN1	RANBP2	FN1	RPSA	TRH	HMX1	SPATA5	XRCC4	FGFR4	MUT	TBP	EPHB4	FGFR1	IFT74	LAMC3	CDHR1	PGAP2	PC	TIRAP	KRT85	ORAI1	NUBPL	OCA2	MESP2	SLC6A2	GUCY2D	TBX21	TAF4B	CCDC151	GRIN2D	CTSA	MN1	CASK	SLC6A14	COA6	PPP1R17	DNAAF2	LARGE1
YARS	AMPD1	NPHS2	NBAS	EDAR	SMARCAL1	CTNNB1	ATP2C1	DRD5	FAT4	VCAN	NSD1	RHAG	FAM20C	ACHE	ADAM9	TEK	NUP214	RGR	STIM1	CLCF1	DCPS	KRT75	HPD	CFL2	HERC2	IDH2	CES1	ALOX12B	PNPO	KCTD1	PRKCSH	SULT2B1	PLTP	CHEK2	MAOA	UBE2A	ZBTB18	NT5C3A	SDCCAG1	IFT27
HPCA	NRAS	TOR1AIP1	MYCN	NPHP1	CXCR1	ANO10	MRPL3	SLC2A9	INTU	RASA1	SLC34A1	TFAP2B	MAD1L1	SERPINE1	ANK1	C9orf72	POMT1	LDB3	HBB	CABP4	FLI1	KRT6B	BCL7A	PSMA6	TRPM1	BLM	GNAO1	ALOXE3	HOXB1	DSC3	ACP5	FUT2	ZNF335	XBP1	NDP	UPF3B	COX20	NME8	TMEM260	MRTFA
AK2	TSHB	LHX4	WDR35	BUB1	PNKD	ABHD5	UBA5	RAB28	PLK4	MEF2C	F12	PKHD1	LFNG	AP1S1	PLAT	DDX58	SETX	BMPR1A	HBD	AIP	KCNJ1	KRT6C	DIABLO	NFKBIA	SLC12A6	VPS33B	BBS2	HES7	PHB	DSC2	MAN2B1	FUT1	MMP9	KREMEN1	KDM6A	RNF113A	OR2M7	MPLKIP	RAD51L1	RNU12
GJB4	NGF	XPR1	MATN3	MERTK	SLC11A1	LARS2	NPHP3	NKX3-2	MFSD8	NR2F1	DDX41	IL17F	IQCE	PLOD3	IKBKB	TOPORS	TSC1	GLUD1	HBG1	CABP2	KCNJ5	KRT6A	VPS33A	NKX2-1	NOP10	CHD2	NUP93	TMEM107	DLX4	DSG1	RNASEH2A	BCAT2	SLC12A5	EWSR1	RP2	NDUFA1	TRAPPC12	SUGCT	IFT43	CRELD2
GJB3	VANGL1	GLUL	APOB	CKAP2L	VIL1	SLC6A20	BFSP2	CC2D2A	NAA15	TTC37	B4GALT7	EFHC1	CARD11	SLC26A5	SLC20A2	APTX	GFI1B	MINPP1	HBG2	NDUFV1	ST14	KRT5	C12orf65	PAX9	ACTC1	NR2F2	SLC12A3	RPL26	DLX3	DSG4	KLF1	BAX	CD40	NEFH	NDUFB11	LAMP2	C2orf79	MLL5	VIPAS39	ANOS1
COL8A2	CASQ2	RNASEL	ADCY3	IL1B	BCS1L	LZTFL1	TF	PROM1	RAB33B	PCSK1	PROP1	ICK	ACTB	RELN	THAP1	B4GALT1	CEL	PAPSS2	SMPD1	UNC93B1	OPCML	KRT71	EIF2B1	SEC23A	C15orf41	IGF1R	CETP	PIK3R5	ITGA3	DSG2	GCDH	FTL	ELMO2	NF2	RBM10	CUL4B	SELI	SRPK2	APOPT1	ADGRG2
CSF3R	ATP1A1	LAMC2	POMC	IL1RN	CYP27A1	FYCO1	SLCO2A1	TAPT1	UCP1	CAST	NHP2	ELOVL5	RNF216	COG5	RNF170	AQP7	ABO	ATAD1	TPP1	NDUFS8	JAM3	KRT74	TCTN2	TRAPPC6B	MEIS2	MEF2A	RSPRY1	MYH8	SGCA	TTR	CALR	GYS1	TP53RK	TCN2	UBA1	C1GALT1C1	DRC1	CEP41	PLD4	FAM47A
SNIP1	IGSF3	NCF2	DNMT3A	PAX8	WNT10A	CCR2	CEP63	QDPR	GYPB	CHD1	PHYKPL	GCLC	PMS2	SLC26A4	HGSNAT	AQP3	SURF1	PTEN	DCHS1	TCIRG1	NCAPD3	KRT2	ATP6V0A2	FANCM	SPRED1	ADAMTS17	ARL2BP	MYH2	COL1A1	RNF125	NFIX	LHB	SLC2A10	MORC2	SYN1	GLUD2	C2orf71	SLC37A3	TMEM121	SSX2B
RSPO1	TBX15	TSEN15	ASXL2	STEAP3	CRYBA2	CCR5	KY	SOD3	GYPA	SLC25A46	GRM6	DST	AIMP2	SLC26A3	PRKDC	DNAI1	ADAMTS13	LIPN	TUB	LRP5	ACAD8	KRT1	SCARB1	RPS29	EIF2AK4	LINS1	COQ9	MYH3	XYLT2	ASXL3	LYL1	NTF4	ARFGEF2	DEPDC5	CFP	GRIA3	NDUFAF7	KMT2C	NSMCE3	AMER1
TRIT1	WARS2	HMCN1	HADHA	GLI2	IHH	TDGF1	PCCB	SEPSECS	MMAA	WDR36	ADAMTS2	RAB23	RAC1	DLD	MCM4	SIGMAR1	ADAMTSL2	ACTA2	LMO1	GAL	WNK1	KRT3	PUS1	MGAT2	BUB1B	ALDH1A3	KATNB1	SCO1	CACNA1G	DTNA	NACC1	TRPM4	KCNB1	SLC5A1	SSX1	THOC2	SFRS7	KIAA1967	CHRFAM7A	NEXMIF
MFSD2A	HSD3B2	PRG4	HADHB	RNU4ATAC	NHEJ1	TMIE	STAG1	SLC34A2	EDNRA	APC	LTC4S	EYS	GLCCI1	LAMB1	SNAI2	GALT	DBH	FAS	DENND5A	CPT1A	CACNA2D4	KRT4	P2RX2	SOS2	PLCB2	CHSY1	CNGB1	ELAC2	NME1	MAPRE2	CACNA1A	IRF3	PTGIS	FBXO7	FTSJ1	XIAP	CLHC1	TTI2	FAN1	GLRA4
PPT1	PHGDH	PLA2G4A	OTOF	GYPC	ABCB6	MYL3	DZIP1L	RBPJ	NR3C2	MCC	SQSTM1	LMBRD1	ISPD	PNPLA8	RB1CC1	IL11RA	SARDH	LIPA	SBF2	IGHMBP2	CACNA1C	KRT8	POLE	L2HGDH	IVD	HBA2	TK2	COX10	NOG	ELP2	CC2D1A	CPT1C	PTPN1	TIMP3	PORCN	SH2D1A	WDPCP	PLPBP	KNL1	PIH1D3
ZMPSTE24	HMGCS2	CDC73	KCNK3	BIN1	TUBA4A	PTH1R	FOXL2	TLR1	LRBA	TRIM36	FLT4	COL9A1	TWIST1	PPP1R3A	SOX17	VCP	COL5A1	SLC16A12	AMPD3	TPCN2	CCND2	KRT18	ANKLE2	ATL1	CHST14	HBA1	CBFB	PMP22	DGKE	MOCOS	PRKACA	FUZ	ADNP	HMOX1	EBP	OCRL	COA5	NSD3	BLOC1S6	KCNE1L
COL9A2	NOTCH2	KCNT2	AGBL5	ERCC3	DNAJB2	NBEAL2	MRPS22	WDR19	MAB21L2	HSD17B4	IRF4	RIMS1	DNAH11	FOXP2	RP1	FANCG	SOHLH1	KIF11	TEAD1	CCND1	FGF23	AAAS	GJA3	NIN	RAD51	AXIN1	HSF4	TTC19	EPX	SETBP1	TECR	MED25	DPM1	MCM5	WAS	XPNPEP2	IL36RN	KAT6A	DNAAF4	RHOXF2B
KCNQ4	RBM8A	CFH	KHK	PROC	DES	SETD2	COPB2	LIAS	TRIM2	LOX	FOXC1	KCNQ5	IL6	CAV1	PLAG1	PIGO	KCNT1	CYP26C1	PTH	FGF3	NDUFA9	SP7	GJB2	PYGL	DLL4	STUB1	NOL3	PIGL	MKS1	SLC14A1	CASP14	PNKP	SALL4	APOL1	GATA1	ZDHHC9	TUBA3E	POMK	NARG2	ODZ1
CLDN19	PEX11B	CFHR3	CAD	LIMS2	SPEG	DHX30	ATR	UCHL1	TLR2	PRDM6	SERPINB6	MTO1	FAM126A	MET	IMPAD1	RUSC2	LHX3	CEP55	FAR1	FADD	KCNA1	AMHR2	GJB6	PTGDR	NDUFAF1	CCDC78	HSD11B2	UBB	MPO	LOXHD1	NOTCH3	NUP62	CYP24A1	MYH9	HDAC6	AIFM1	ACMSD	KIAA0146	PKM2	CCNQ
ERMAP	GJA5	CFHR1	MPV17	HS6ST1	GMPPA	TREX1	SLC9A9	PHOX2B	FGB	CEP120	NQO2	SLC17A5	KLHL7	CFTR	CA8	RMRP	CARD9	RBP4	RRAS2	SHANK2	KCNA5	HOXC13	FGF9	PTGER2	MAPKBP1	LMF1	AGRP	TNFRSF13B	RNF43	IER3IP1	CYP4F22	MYH14	MC3R	TXN2	PQBP1	IGSF1	ORC4	ATP6V1H	KIAA1199
SLC2A1	GJA8	CFHR5	EIF2B4	CCDC115	OBSL1	COL7A1	PLOD2	SLC30A9	FGA	ALDH7A1	RIPK1	COL12A1	GPNMB	TSPAN12	CHD7	TPM2	PMPCA	PDE6C	CYP2R1	DHCR7	VWF	HNRNPA1	SGCG	DDHD1	CAPN3	SSTR5	CTCF	FLCN	TEX14	SMAD7	CALR3	KCNC3	AURKA	CACNG2	SLC35A2	FRMD7	RBM43	KIAA1429	EFTUD1
MPL	FCGR1A	F13B	ZNF513	CFC1	PAX3	SLC25A20	ZIC1	GRXCR1	FGG	LMNB1	TUBB2A	MYO6	CYCS	AASS	ASPH	GBA2	INPP5E	LGI1	KCNJ11	NUMA1	TNFRSF1A	ITGA7	SACS	BMP4	CDAN1	CACNA1H	ACD	RAI1	RAD51C	DYM	CPAMD8	POLD1	PCK1	NCF4	TFE3	GPC3	KLHL41	NDUFAF6	WDR93
SZT2	SF3B4	ASPM	IFT172	TUBA3D	AP1S3	NDUFAF3	AGTR1	GUF1	LRAT	MEGF10	TUBB2B	IMPG1	HNRNPA2B1	FEZF1	TTPA	NPR2	NOTCH1	PLCE1	ABCC8	LRTOMT	SCNN1A	RDH5	MIPEP	GCH1	TTBK2	GNPTG	LCAT	ATPAF2	TRIM37	MYO5B	MYO9B	KLK1	VAPB	CSF2RB	WDR45	PHF6	TLK1	KIAA0196	CERS3
PTPRF	VPS45	CRB1	GCKR	RAB3GAP1	MRPL44	IMPDH2	GYG1	GABRA2	TDO2	FBN2	LYRM4	PHIP	SNX10	TAS2R16	CYP7B1	GNE	AGPAT2	HELLS	USH1C	FOLR1	CD27	MMP19	CENPJ	OTX2	UBR1	CLCN7	PRMT7	MYO15A	CLTC	SMAD4	GTPBP3	KLK4	STX16	KCTD17	SYP	HPRT1	CYBRD1	PLEC1	NPRL3
ST3GAL3	PRPF3	PTPRC	PPP1CB	LCT	CUL3	QRICH1	HPS3	GABRB1	GLRB	HINT1	FARS2	LCA5	HOXA1	POT1	CSPP1	PAX5	MAN1B1	CYP2C19	OTOG	INPPL1	VAMP1	SUOX	ATP8A2	KIAA0586	EPB42	TELO2	CDH3	B9D1	PTRH2	DCC	INSL3	ETFB	GNAS	TMPRSS6	CACNA1F	SLC9A6	MAP3K20	PARP10	NARFL
