# Supplementary material for: High positive predictive value of CNVs detected by clinical exome sequencing in suspected genetic diseases
Source: J Transl Med. 2024 Jul 9;22:644. doi: 10.1186/s12967-024-05468-1 (PMC11234535; doi:10.1186/s12967-024-05468-1)
Supplement: Supplementary file 3 — Supplementary Material 3. [file 12967_2024_5468_MOESM3_ESM.xls]

## Sheet: primers
No.	Gene	Primer sequence（5'-3'）
1	EP300-2F	CTGGATTAGGTTTGATAAATAGCAT
2	EP300-2R	GCATTCATCCCTGTGTTCATT
3	C19ORF48-IN3-F	CCTTGCTCCTGCTCCTTCAC
4	C19ORF48-IN3-R	TGTATGTAAACACTGAGTACAATCATT
5	PMP22-E2-F	CTCCTTCCCCTTTTCCTTCA
6	PMP22-E2-R	CACAAAACCAGCCTCACCG
7	IGLL1-E1-F	GAGAGGGACCAGGGCACCA
8	IGLL1-E1-R	GGTTGGGGCCTGGCTCAC
9	DIS3L2-E9-F1	CCCACTACTTTACTTTTAGAGAG
10	DIS3L2-E9-R2	TCTGTTAGTATTCCTTCTGTTTC
11	DIS3L2-E9-F2	AGTTATTCCGTTTCTGTTCTAT
12	DIS3L2-E9-R2	CTTGCTGAACTCCTCTGGT
13	NPHP1-E20F	TTATTTGTGGGGGTGGTG
14	NPHP1-E20R	GTAGGCGTGTGGAGTGG
15	STIL-E17F	CAGCTGGCAGAAAGTGTAAG
16	STIL-E17R	GGTTGATGAAGCAAGGGT
17	SH2B1-IN1F	CTGGCTCTTGGCTCTGTGT
18	SH2B1-IN1R	AGATCTGGGTGTTTGGTTTC
19	SPNS1-IN2F	CACTAAAGCACAGGAGATGC
20	SPNS1-IN2R	CTGGAAAGGTGTTCAAGATG
21	POGZ-E19F	ATATCTGAGCTTTGAGGCAG
22	POGZ-E19R	CAAAGAACGTCCTATTTTGG
23	SELENBP1-E4F	GCATCACTCAGGATGGAAC
24	SELENBP1-E4R	CACCACATAGATGCGAGAG
25	TUBA8-E1F	GGGCGAGGACAGCG
26	TUBA8-E1R	GCTCCAGGAAGACGGG
27	TUBA8-IN4F	AAACCAGCAAGCCGTGT
28	TUBA8-IN4R	ACTTCTACCATTCAGCATTCC
29	TUBA8-E5F	GTGGGGACTGATTCGTTTG
30	TUBA8-E5R	GGCACCCTCCTCCTGG
31	DSG4-E8F	TTCGGAACTGATACGATTACA
32	DSG4-E8R	CCTTCATTGGTTTGTGGAT
33	PLA2G6-E15F	CAAGGTGAAGAAACTCTCCAT
34	PLA2G6-E15R	ACACAGTCCACCACCATCTT
35	CREBBP-21F	TCAGCCAACACACGCATTA
36	CREBBP-21R	GCACACGGAACCACAAGAC
37	DHTKD1-16F	GATCATAGTAAATTGGGGACC
38	DHTKD1-16R	TGCTTTTCAAACCTTGGAGA
39	RPP30-1F	GATTTGGACCTGCGAGC
40	RPP30-1R	GGT TGGCCAGGCGCGAAG
41	1q21-POGZ-18F	TGAGCAAGGGGAGGAAAAA
42	1q21-POGZ-18R	AAATACGCTGTTCGCAGTGAC
43	KMT2C-INT54-F	CTGTCTGGCTGTGTATGTGC
44	KMT2C-INT54-R	ACCTCTGAGTAATGCCCAAAAC
45	Xp22-AKAP17A-4F	CGTCTGTCGTTCCCGATGAT
46	Xp22-AKAP17A-4R	CTGCCCCGACCCAAAGG
47	COG4-12F	GGTGACAAGTGCCGTGAAC
48	COG4-12R	CTTAGCAGTGATAGCGTAACCTC
49	KNL1-26F	GTACCATTACCTTCCACCATTCA
50	KNL1-26R	GAGCCAGACTCCATCTCAAAAA
51	TMPRSS4-12F	CAAGGTCTCAGGGGTATTGCTAA
52	TMPRSS4-12R	ATGGGTGAAGACGGACAGGG
53	STIL-14F	GTAGGATGAAAGACTAAATCAAAGA
54	STIL-14R	AAATGAAGCAAGATGATACCAA
55	TRIO-F	TGGACCAGTGTCAGCAGTA
56	TRIO-R	TGCACTCCCCTAGGCTCT
57	SEA-F	5’-AGCGATCTGGGCTCTGTGTTC-3’
58	SEA-R	5’-CCAAGCCCACGTTGTGTTCATG-3’
59	α 3.7-F	5’- CCCCTCGCCAAGTCCACC-3’
60	α 3.7-R	5’- TCAAAGCACTCTAGGGTCCAGC-3’
61	α 4.2-F	5’-CAGTTTACCCATGTGGTGCCT-3’
62	α 4.2-R	5’-CCCGTTGGATCTTCTCATTTCC-3’
63	α 2-F	5’- CACAGTGAACCACGACCTCTA-3’
64	α 2-R	5’- CACAGAAGCCAGGAACTTGTC-3’
No. 1-56 are primers in qPCR , No. 57-66 are primers for custom-designed liquid phase chip for thalassemia
