# Supplementary material for: High positive predictive value of CNVs detected by clinical exome sequencing in suspected genetic diseases
Source: J Transl Med. 2024 Jul 9;22:644. doi: 10.1186/s12967-024-05468-1 (PMC11234535; doi:10.1186/s12967-024-05468-1)
Supplement: Supplementary file 4 — Supplementary Material 4. [file 12967_2024_5468_MOESM4_ESM.xlsx]

## Sheet: Sheet1
Case No.	Variant region	Size	Variant type
1	18p11.21p11.31	10.2Mb	deletion
2	Xp22.33p22.31	>5.14Mb	deletion
3	Xp22.33	>2.29Mb	deletion
4	9p24.3 (SMARCA2); 9p24.1	164kb; 1.8Mb	deletion; deletion
5	11q24.1; 11q24.2	1.72Mb; 984kb	deletion; deletion
6	16p13.3; 15q13.3q14	>11.4kb; >1.72Mb	deletion; deletion
7	16p11.2	>1.71Mb	deletion
8	7q11.23	>1.46Mb	deletion
9	7q11.23	>1.45Mb	deletion
10	5q35.2q35.3	>1.38Mb	deletion
11	7q11.23	>1.35Mb	deletion
12	17q12	>1.25Mb	deletion
13	16p13.11	557kb	deletion
14	17q11.2	969.2kb	deletion
15	7q11.23	>0.74Mb	deletion
16	15q 25.2	>740kb	deletion
17	7q11.23	>740kb	deletion
18	16p11.2; 6p21.31	>398.2kb; >661.1kb	deletion; deletion
19	16p11.2	550kb	deletion
20	16p11.2	>397.8kb	deletion
21	16p11.2	>397kb	deletion
22	Xp22.33	>360kb	deletion
23	16p11.2	>95kb	deletion
24	15q11.2	>80.1kb	deletion
25	15q11.2	>56kb	deletion
26	19q13.33	>33.3kb	deletion
27	16p13.3	>11.4kb	deletion
28	16p13.3	>11.4kb	deletion
29	16p13.3	>11.4kb	deletion
30	16p13.3	11.4kb	deletion
31	22q11.23 (IGLL1 )	6.9kb	deletion
32	16p13.3	>4.5kb	deletion
33	18q12.1 (DSG4)	whole gene(36kb)	deletion
34	18q12.1 (DSG4)	exon 2-15(28kb)	deletion
35	18q12.1 (DSG4)	exon 2-15(28kb)	deletion
36	22q13.1 (PLA2G6)	exon13-17(4kb)	deletion
37	16q22.1 (COG4)	exon 1-13(33kb)	deletion
38	2q13 (NPHP1)	whole gene(81kb)	deletion
39	2q13 (NPHP1)	whole gene(81kb)	deletion
40	2q13 (NPHP1)	whole gene(81kb)	deletion
41	10p14 (DHTKD1)	exon 14-17(5.8kb)	deletion
42	10p14 (DHTKD1)	exon 14-17(5.8kb)	deletion
43	10p14 (DHTKD1)	exon 14-17(5.8kb)	deletion
44	11q13.1 (PACS1)	exon 12-24(12.7kb)	deletion
45	16p13.3 (HBA2)	whole gene(688bp)	deletion
46	16p13.3 (HBA2)	exon 3(129bp)	deletion
47	16p13.3 (CREBBP); 16p13.3	exon 21-22(4.4kb); >11.4kb	deletion; deletion
48	Xp21.2 (DMD)	exon 45(176bp)	deletion
49	Xp21.2 (DMD)	exon 49(102bp)	deletion
50	Xp21.2 (DMD)	exon 48(186bp)	deletion
51	1q42.2 (AGT)	exon 3-4(2kb)	deletion
52	1q42.2 (AGT)	exon 3-4(2kb)	deletion
53	5q13.2 (SMN1)	exon 7(111bp)	deletion
54	5q13.2 (SMN1)	exon 7(111bp)	deletion
55	12q23.2 (PAH)	exon 6(197bp)	deletion
56	15q15.1 (KNL1); 16p11.2	exon 24-25(0.4kb); >398kb	deletion; deletion
57	15q15.1 (KNL1)	exon 24-25(0.4kb)	deletion
58	2q37.1 (DIS3L2 )	exon 9(0.1kb)	deletion
59	4q12	>5.08Mb	duplication
60	Xq28	>3.39Mb	duplication
61	12q14.1q14.3	>2.8Mb	duplication
62	22q11.21	>2.45Mb	duplication
63	22q11.21	2.45Mb	duplication
64	19p13.3	>2.39Mb	duplication
65	22q11.2;16p13.3	>1.89Mb; >11.4kb	duplication; deletion
66	9p24.2p24.3	1.88Mb	duplication
67	7q11.23	1.4Mb	duplication
68	2q13	>1.39Mb	duplication
69	22q11.21	>1.35Mb	duplication
70	17p12	>1.05Mb	duplication
71	7q11.23; 2q13 (NPHP1)	>1.0Mb; whole NPHP1 gene(81kb)	duplication;duplication
72	17p13.3	>591kb	duplication
73	16p13.11	>558kb	duplication
74	16p13.11	>558kb	duplication
75	16p13.11	>557kb	duplication
76	22q11.2	>571.6kb	duplication
77	16p11.2	>397.8kb	duplication
78	16p11.2	>398kb	duplication
79	17p13.3	>377.4kb	duplication
80	Xq28	262kb	duplication
81	2q13	120kb	duplication
82	22q11.21	>98.4kb	duplication
83	1q21.3	>98kb	duplication
84	11q23.3	>75kb	duplication
85	11q23.3	>66kb	duplication
86	1q21.3	>65kb	duplication
87	16p13.3	>4.4kb	duplication
88	16p13.3	>4kb	duplication
89	7q36.1 (KMT2C); STIL	exon 9-59(126kb); exon 14-16(11kb)	duplication; duplication
90	2q13 (NPHP1); 16p13.3	exon 2-20(77kb); >4.4kb	duplication; deletion
91	Xq12 (LAS1L)	whole gene(21kb)	duplication
92	2q13 (NPHP1)	whole gene(81kb)	duplication
93	Xq12 (LAS1L); 16p13.3	whole gene(21kb); >11.4kb	duplication; deletion
94	7q36.1 (KMT2C)	exon 9-59(126kb)	duplication
95	17p12 (PMP22)	whole gene(29kb)	duplication
96	1p33 (STIL)	exon 17-19(11kb)	duplication
97	2p25.3p21; 4q35.1q35.2	>43.17Mb; >2.05Mb	duplication; deletion
98	13q32.1q34; 20q13.32q13.33	18.65Mb; 10.09Mb	deletion; duplication
99	11q23.3q25; 16p13.3	13.11Mb; 90.70kb	duplication;deletion
100	6q26q27; 20p13p12.3	>8.48Mb; >5.97Mb	deletion; duplication
101	22q12.2q12.3; 22q13.2 (EP300)	>3.07Mb; exon1-6(38kb)	deletion; duplication
102	1p36.31; Xp22.33	300kb; 274kb	duplication; deletion
103	5p15.2 (TRIO)	34,422bp	deletion
104	5q13.2 (SMN1)	exon 7(111bp)	deletion
105	5q13.2 (SMN1)	exon 7(111bp)	deletion
106	Xp21.2 (DMD)	exon 45-48(93kb)	deletion
107	19p13.3	330.8kb	duplication
108	16p13.3	>11.4kb	deletion
109	16p13.3	>11.4kb	deletion
110	16p13.3	>11.4kb	deletion
111	16p13.3	>11.4kb	deletion
112	16p13.3	>11.4 kb	deletion
113	16p13.3	>4.5kb	deletion
114	16p13.3	>11.4kb	deletion
115	16p13.3	>11.4kb	deletion
116	16p13.3	>11.4kb	deletion
117	16p13.3	>11.4kb	deletion
118	16p13.3	>11.4 kb	deletion
119	16p13.3	>11.4kb	deletion
120	16p13.3	>11.4kb	deletion
121	16p13.3	>4.5kb	deletion
122	16p13.3	>11.4kb	deletion
123	16p13.3	>11.4kb	deletion
124	16p13.3	>11.41kb	deletion
125	16p13.3	>4.2kb	deletion
126	16p13.3	>4.5kb	deletion
127	16p13.3	>11.4kb	deletion
128	16p13.3	>11.4kb	deletion
129	16p13.3	>4.49kb	deletion
130	16p13.3	>11.4kb	deletion
131	16p13.3	>11.4kb	deletion
132	16p13.3	>4.2kb	deletion
133	16p13.3	>4.4kb	deletion
134	16p13.3	>11.4kb	deletion
135	16p13.3	>4.4kb	deletion
136	16p13.3	>11.4kb	deletion
137	16p13.3	>4.2kb	deletion
138	16p13.3	>11.4kb	deletion
139	16p13.3	>11.4kb	deletion
140	16p13.3	>11.4kb	deletion
141	16p13.3	>11.4kb	deletion
142	16p13.3	>4.4kb	deletion
143	16p13.3	>11.4kb	deletion
144	16p13.3	>11.4kb	deletion
145	16p13.3	>11.4kb	deletion
146	16p13.3	>11.4kb	deletion
147	16p11.2	>397kb	deletion
148	16p13.11	>558.6kb	duplication
149	2q13 (NPHP1)	whole gene(81kb)	duplication
150	2q13 (NPHP1)	whole gene(81kb)	duplication
151	2q13 (NPHP1)	whole gene(81kb)	duplication
152	2q13 (NPHP1)	whole gene(81kb)	duplication
153	2q13 (NPHP1)	whole gene(81kb)	duplication
154	1q21.3	>66kb	duplication
*Case 1-103 have been validated by other methods,with yellow highlighted indicating compliance and gray highlighted indicating non-compliance.
