# Supplementary material for: High positive predictive value of CNVs detected by clinical exome sequencing in suspected genetic diseases
Source: J Transl Med. 2024 Jul 9;22:644. doi: 10.1186/s12967-024-05468-1 (PMC11234535; doi:10.1186/s12967-024-05468-1)
Supplement: Supplementary file 5 — Supplementary Material 5. [file 12967_2024_5468_MOESM5_ESM.xlsx]

## Sheet: Sheet1
Case No.	Variant region	Size	Variant type	CMA	CNV-seq	MLPA	qPCR	Custom-designed Liquid-phase chip	Gap-PCR	Sanger sequencing	Consistency judgment
1	18p11.21p11.31	10.2Mb	deletion		Yes						Yes
2	Xp22.33p22.31	>5.14Mb	deletion		Yes						Yes
3	Xp22.33	>2.29Mb	deletion	Yes	Yes						Yes
4	9p24.3(SMARCA2; 9p24.1	164kb; 1.8Mb	deletion; deletion		Yes						Yes
5	11q24.1	1.72Mb	deletion		Yes						Yes
5	11q24.2	984kb	deletion		Yes						Yes
6	15q13.3q14	>1.72Mb	deletion	Yes							Yes
7	16p11.2	>1.71Mb	deletion	Yes	Yes						Yes
8	7q11.23	>1.46Mb	deletion		Yes						Yes
9	7q11.23	>1.45Mb	deletion		Yes						Yes
10	5q35.2q35.3	>1.38Mb	deletion		Yes						Yes
11	7q11.23	>1.35Mb	deletion		Yes						Yes
12	17q12	>1.25Mb	deletion		Yes						Yes
13	16p13.11	1.24Mb	deletion		Yes						Yes
14	17q11.2	1.1Mb	deletion		Yes						Yes
15	7q11.23	>0.74Mb	deletion		Yes						Yes
16	15q 25.2	>740kb	deletion		Yes						Yes
17	7q11.23	>740kb	deletion	Yes	Yes						Yes
18	16p11.2	>398.2kb	deletion		Yes						Yes
18	6p21.31	>661.1kb	deletion		Yes						Yes
19	16p11.2	550kb	deletion	Yes							Yes
20	16p11.2	>397.8kb	deletion	Yes	Yes						Yes
21	16p11.2	>397kb	deletion		Yes						Yes
22	Xp22.33	>360kb	deletion	Yes*	No		Yes				Yes
23	16p11.2	>95kb	deletion	Yes	Yes						Yes
24	15q11.2	>80.1kb	deletion	No	Yes						Yes
25	15q11.2	>56kb	deletion		Yes						Yes
26	19q13.33	>33.3kb	deletion				Yes				Yes
27	16p13.3	>11.4kb	deletion			Yes					Yes
28	16p13.3	>11.4kb	deletion					Yes			Yes
29	16p13.3	>11.4kb	deletion					Yes			Yes
30	16p13.3	11.4kb	deletion					Yes			Yes
31	22q11.23 (IGLL1 )	6.9kb	deletion				No				No
32	16p13.3	>4.5kb	deletion			Yes					Yes
33	18q12.1 (DSG4)	whole gene (36kb)	deletion				Yes				Yes
34	18q12.1 (DSG4)	exon 2-15 (28Kb)	deletion				Yes				Yes
35	18q12.1 (DSG4)	exon 2-15 (28kb)	deletion				Yes				Yes
36	22q13.1 (PLA2G6)	exon 13-17 (4kb)	deletion				No				No
37	16q22.1 (COG4)	exon 1-13 (33kb)	deletion				Yes				Yes
38	2q13 (NPHP1)	whole gene (81kb)	deletion				Yes				Yes
39	2q13 (NPHP1)	whole gene (81kb)	deletion				No				No
40	2q13 (NPHP1)	whole gene (81kb)	deletion				No				No
41	10p14 (DHTKD1)	exon 14-17 (5.8kb)	deletion				Yes				Yes
42	10p14 (DHTKD1)	exon 14-17 (5.8kb)	deletion				Yes				Yes
43	10p14 (DHTKD1)	exon 14-17 (5.8kb)	deletion				Yes				Yes
44	11q13.1 (PACS1)	exon 12-24 (12.7kb)	deletion						Yes		Yes
45	16p13.3 (HBA2)	whole gene(688kb)	deletion			Yes					Yes
46	16p13.3 (HBA2)	exon 3(129bp)	deletion			Yes		Yes			Yes
47	16p13.3 (CREBBP)	exon 21-22 (4.4Kb)	deletion				No				No
48	Xp21.2 (DMD)	exon 45(176bp)	deletion		Yes						Yes
49	Xp21.2 (DMD)	exon 49(102bp)	deletion			Yes					Yes
50	Xp21.2 (DMD)	exon 48(186bp)	deletion			Yes					Yes
51	1q42.2 (AGT)	exon 3-4(2kb)	deletion						Yes	Yes	Yes
52	1q42.2 (AGT)	exon 3-4(2kb)	deletion						Yes	Yes	Yes
53	5q13.2 (SMN1)	exon 7(111bp)	deletion				Yes				Yes
54	5q13.2 (SMN1)	exon 7(111bp)	deletion			Yes					Yes
55	12q23.2 (PAH)	exon 6(197bp)	deletion			Yes					Yes
56	16p11.2	>398kb	deletion	Yes							Yes
56	15q15.1 (KNL1)	exon 24-25 (0.4kb)	deletion				No				No
57	15q15.1 (KNL1)	exon 24-25 (0.4kb)	deletion				No				No
58	2q37.1 (DIS3L2 )	exon 9 (0.1kb)	deletion				Yes				Yes
59	4q12	>5.08Mb	duplication	Yes	Yes						Yes
60	Xq28	>3.39Mb	duplication		Yes						Yes
61	12q14.1q14.3	>2.8Mb	duplication	Yes							Yes
62	22q11.21	>2.45Mb	duplication		Yes						Yes
63	22q11.21	2.45Mb	duplication		Yes						Yes
64	19p13.3	>2.39Mb	duplication		Yes						Yes
65	22q11.2	>1.89Mb	duplication	Yes	Yes						Yes
66	9p24.2p24.3	1.88Mb	duplication	Yes							Yes
67	7q11.23	1.4Mb	duplication	Yes	Yes						Yes
68	2q13	>1.39Mb	duplication	Yes							Yes
69	22q11.21	>1.35Mb	duplication	Yes							Yes
70	17p12	>1.05Mb	duplication	Yes							Yes
71	7q11.23	>1.0Mb	duplication		Yes						Yes
72	17p13.3	>591kb	duplication	Yes							Yes
73	16p13.11	>558kb	duplication	Yes							Yes
74	16p13.11	>558kb	duplication	Yes							Yes
75	16p13.11	>557kb	duplication	Yes							Yes
76	22q11.2	>571.6kb	duplication	Yes							Yes
77	16p11.2	>397.8kb	duplication	Yes							Yes
78	16p11.2	>398kb	duplication	Yes							Yes
79	17p13.3	>377.4kb	duplication	Yes							Yes
80	Xq28	>262kb	duplication		Yes						Yes
81	2q13	120kb	duplication	Yes							Yes
82	22q11.21	>98.4kb	duplication				Yes				Yes
83	1q21.3	>98kb	duplication				Yes				Yes
84	11q23.3	>75kb	duplication				No				No
85	11q23.3	>66kb	duplication				No				No
86	1q21.3	>65kb	duplication				Yes				Yes
87	16p13.3	>4.4kb	duplication			No		No			No
88	16p13.3	>4kb	duplication			Yes					Yes
89	7q36.1 (KMT2C)	exon 9-59 (126kb)	duplication				Yes				Yes
89	1p33 (STIL)	exon 14-16(126kb)	duplication				No				No
90	2q13 (NPHP1)	exon 2-20(77kb)	duplication				Yes				Yes
91	Xq12 (LAS1L)	whole gene(21kb)	duplication	No	Yes						Yes
92	2q13 (NPHP1)	whole gene(126kb)	duplication	No	Yes						Yes
93	Xq12 (LAS1L)	whole gene(21kb)	duplication		Yes						Yes
94	7q36.1 (KMT2C)	exon 9-59(126kb)	duplication				No				No
95	17p12 (PMP22)	whole gene(29kb)	duplication				Yes				Yes
96	1p33 (STIL)	exon 17-19(11kb)	duplication				Yes				Yes
97	2p25.3p21	>43.17Mb	duplication		Yes						Yes
97	4q35.1q35.2	>2.05Mb	deletion		Yes						Yes
98	13q32.1q34	18.65Mb	deletion		Yes						Yes
98	20q13.32q13.33	10.09Mb	duplication		Yes						Yes
99	11q23.3q25	13.11Mb	duplication		Yes						Yes
99	16p13.3	90.70kb	deletion		Yes						Yes
100	6q26q27	>8.48Mb	deletion		Yes						Yes
100	20p13p12.3	>5.97Mb	duplication		Yes						Yes
101	22q12.2q12.3	>3.07Mb	deletion		Yes						Yes
101	22q13.2 (EP300)	exon 1-6(38kb)	duplication				No				No
102	1p36.31	300kb	duplication	Yes	Yes						Yes
102	Xp22.33	274kb	deletion	Yes	Yes						Yes
103	5p15.2 (TRIO)	34,422bp	deletion						Yes	Yes	Yes
1.Case 1-103 have been validated by other methods,with gray highlighted indicating non-compliance.
2. The qPCR, Custom-designed Liquid-phase chip,Gap-PCR,and Sanger sequencing are PCR based methods mentioned in the article.
*The CMA results for Case 22 indicated chimeric deletion, with a 10-20% chimeric ratio. We carried out qPCR, and the results suggested the presence of the deletion.
